# Supplementary material for: The C-Terminus of Panusin, a Lobster β-Defensin, Is Crucial for Optimal Antimicrobial Activity and Serum Stability
Source: Pharmaceutics. 2023 Jun 20;15(6):1777. doi: 10.3390/pharmaceutics15061777 (PMC10301333; doi:10.3390/pharmaceutics15061777)
Supplement: Supplementary file 1 [file pharmaceutics-15-01777-s001.zip]

Archive with 1 entries (1 files):
- pharmaceutics-2441242-supplementary.pdf
